# Supplementary material for: Isorhamnetin Ameliorates Non-Esterified Fatty Acid-Induced Apoptosis, Lipid Accumulation, and Oxidative Stress in Bovine Endometrial Epithelial Cells via Inhibiting the MAPK Signaling Pathway
Source: Antioxidants (Basel). 2025 Jan 28;14(2):156. doi: 10.3390/antiox14020156 (PMC11852151; doi:10.3390/antiox14020156)
Supplement: Supplementary file 1 [file antioxidants-14-00156-s001.zip]

Archive with 1 entries (1 files):
- antioxidants-3316517-supplementary.pdf
